# Supplementary material for: Dysbiotic change in gastric microbiome and its functional implication in gastric carcinogenesis
Source: Sci Rep. 2022 Mar 11;12:4285. doi: 10.1038/s41598-022-08288-9 (PMC8917121; doi:10.1038/s41598-022-08288-9)
Supplement: Supplementary file 1 — Supplementary Information 1. [file 41598_2022_8288_MOESM1_ESM.xlsx]

## Sheet: Information
Title: Dysbiotic change in gastric microbiome and its functional implication in gastric carcinogenesis
Jae Yong Park1†, Hochan Seo2†, Chil-Sung Kang2, Tae-Seop Shin2, Jong Won Kim3, Joong-Min Park3, Jae Gyu Kim1*, Yoon-Keun Kim2*
1 Department of Internal Medicine, Chung-Ang University College of Medicine, Seoul, Republic of Korea,
2 MD Healthcare R&D Institute., Seoul, Republic of Korea,
3 Department of Surgery, Chung-Ang University College of Medicine, Seoul, Republic of Korea

## Sheet: GA  v GAD
Gasritis vs Adenoma
feature	metadata	value	coef	stderr	N	N.not.0	pval	qval			feature	metadata	value	coef	stderr	N	N.not.0	pval	qval
Lachnospiraceae.NK4A136.group	Group	Gastritis	2.11993	0.494551	32	19	0.000172787	0.00198705			Deferribacteres	Group	Gastritis	1.90478	0.351652	32	12	7.18332e-06	3.59166e-05
Acinetobacter	Group	Gastritis	1.75959	0.3978	32	25	0.00011799	0.00198705			Verrucomicrobia	Group	Gastritis	1.69878	0.467647	32	20	0.00103645	0.00259113
											Patescibacteria	Group	Gastritis	-0.762306	0.323114	32	30	0.0250177	0.0416962
Akkermansia	Group	Gastritis	2.03473	0.543609	32	20	0.000769786	0.00590169			Actinobacteria	Group	Gastritis	-0.115514	0.0961576	32	32	0.239033	0.298791
Lactobacillus	Group	Gastritis	1.74968	0.510526	32	24	0.00179057	0.0102958			Fusobacteria	Group	Gastritis	-0.154268	0.295043	32	29	0.604909	0.604909
Actinomyces	Group	Gastritis	-0.615991	0.228516	32	31	0.0114041	0.0437158
Saccharimonadaceae.f.	Group	Gastritis	-0.819758	0.302168	32	27	0.0109385	0.0437158
Veillonella	Group	Gastritis	-0.638782	0.28017	32	28	0.0298855	0.0981954
Granulicatella	Group	Gastritis	-0.597445	0.33195	32	29	0.0819569	0.235626
Ruminococcaceae.UCG.014	Group	Gastritis	0.575591	0.437217	32	28	0.19798	0.458171
Alloprevotella	Group	Gastritis	-0.44171	0.336464	32	22	0.199205	0.458171
Atopobium	Group	Gastritis	-0.419051	0.397923	32	29	0.300706	0.628748
Escherichia.Shigella	Group	Gastritis	0.520112	0.556745	32	22	0.357658	0.685512
Gemella	Group	Gastritis	0.178765	0.208165	32	29	0.397279	0.702878
Helicobacter	Group	Gastritis	0.228252	0.420893	32	22	0.591616	0.969002
Haemophilus	Group	Gastritis	-0.119832	0.277876	32	31	0.669375	0.969002
Rothia	Group	Gastritis	0.0841078	0.198042	32	30	0.674089	0.969002
Streptococcus	Group	Gastritis	0.0601709	0.255951	32	32	0.815738	0.994457
Neisseria	Group	Gastritis	0.00258468	0.368936	32	29	0.994457	0.994457
Prevotella.7	Group	Gastritis	-0.00267148	0.362697	32	29	0.994172	0.994457
Fusobacterium	Group	Gastritis	0.0113788	0.275045	32	28	0.967275	0.994457
Porphyromonas	Group	Gastritis	0.0489709	0.397932	32	26	0.902878	0.994457
Prevotella	Group	Gastritis	0.0197516	0.374578	32	26	0.958296	0.994457
Faecalibacterium	Group	Gastritis	-0.0453772	0.52338	32	16	0.931486	0.994457

## Sheet: GA v EGC
Gastritis vs EGC
feature	metadata	value	coef	stderr	N	N.not.0	pval	qval			feature	metadata	value	coef	stderr	N	N.not.0	pval	qval
Lachnospiraceae.NK4A136.group	Group	Gastritis	1.77841	0.425132	52	26	0.000115847	0.00266449			Deferribacteres	Group	Gastritis	1.85898	0.24157	52	13	4.93366e-10	2.46683e-09
Akkermansia	Group	Gastritis	1.64573	0.512551	52	34	0.00231455	0.0177449			Verrucomicrobia	Group	Gastritis	1.39235	0.47548	52	34	0.00512015	0.0128004
Acinetobacter	Group	Gastritis	1.43922	0.440067	52	35	0.00194807	0.0177449			Actinobacteria	Group	Gastritis	-0.181563	0.0719493	52	52	0.0148442	0.0247403
Gemella	Group	Gastritis	0.709944	0.240409	52	46	0.00478357	0.0275055			Patescibacteria	Group	Gastritis	-0.388398	0.260551	52	48	0.142328	0.17791
Lactobacillus	Group	Gastritis	1.2733	0.459297	52	36	0.00779986	0.0358794			Fusobacteria	Group	Gastritis	6.97205e-06	0.393112	52	46	0.999986	0.999986
Ruminococcaceae.UCG.014	Group	Gastritis	1.01516	0.39311	52	43	0.012787	0.0490168
Veillonella	Group	Gastritis	-0.694295	0.292291	52	48	0.0214071	0.0703375
Alloprevotella	Group	Gastritis	-0.515015	0.317223	52	40	0.110769	0.31846
Granulicatella	Group	Gastritis	-0.345437	0.243459	52	45	0.162139	0.414356
Haemophilus	Group	Gastritis	0.2785	0.302921	52	48	0.36231	0.694428
Actinomyces	Group	Gastritis	-0.214789	0.219921	52	49	0.333437	0.694428
Escherichia.Shigella	Group	Gastritis	0.438576	0.466149	52	33	0.351306	0.694428
Helicobacter	Group	Gastritis	-0.373148	0.497719	52	38	0.456939	0.80843
Streptococcus	Group	Gastritis	-0.0371867	0.154013	52	52	0.810192	0.931721
Neisseria	Group	Gastritis	0.0847957	0.343594	52	47	0.806081	0.931721
Fusobacterium	Group	Gastritis	0.189663	0.367137	52	45	0.607713	0.931721
Porphyromonas	Group	Gastritis	0.167716	0.402743	52	43	0.678874	0.931721
Saccharimonadaceae.f.	Group	Gastritis	-0.0815069	0.297604	52	41	0.785308	0.931721
Rothia	Group	Gastritis	0.0976684	0.269517	52	49	0.718593	0.931721
Prevotella	Group	Gastritis	0.171111	0.340095	52	42	0.617085	0.931721
Prevotella.7	Group	Gastritis	0.0114755	0.327866	52	47	0.972219	0.972219
Atopobium	Group	Gastritis	0.0223102	0.298379	52	46	0.940695	0.972219
Faecalibacterium	Group	Gastritis	-0.0164314	0.454808	52	28	0.971324	0.972219

## Sheet: GA v AGC
Gastritis vs AGC
feature	metadata	value	coef	stderr	N	N.not.0	pval	qval			feature	metadata	value	coef	stderr	N	N.not.0	pval	qval
Akkermansia	Group	Gastritis	2.32831	0.535941	36	22	0.00011946	0.00274758			Deferribacteres	Group	Gastritis	1.86855	0.31599	36	13	1.11587e-06	5.57935e-06
Lachnospiraceae.NK4A136.group	Group	Gastritis	2.01972	0.494417	36	24	0.000253589	0.00291627			Verrucomicrobia	Group	Gastritis	2.00535	0.516545	36	22	0.000453222	0.00113306
Acinetobacter	Group	Gastritis	1.60023	0.455275	36	25	0.001268	0.00972134			Fusobacteria	Group	Gastritis	-0.779707	0.240144	36	34	0.00262501	0.00437501
Escherichia.Shigella	Group	Gastritis	1.17018	0.398029	36	20	0.00586602	0.0337296			Patescibacteria	Group	Gastritis	-0.378075	0.325893	36	33	0.254082	0.317602
Veillonella	Group	Gastritis	-0.618418	0.223215	36	33	0.00900573	0.0414264			Actinobacteria	Group	Gastritis	-0.0300207	0.087178	36	36	0.732695	0.732695
Ruminococcaceae.UCG.014	Group	Gastritis	1.11809	0.424412	36	32	0.0125964	0.0482862
Alloprevotella	Group	Gastritis	-0.996047	0.407778	36	27	0.0199311	0.065488
Gemella	Group	Gastritis	0.457961	0.2351	36	35	0.0597162	0.171684
Helicobacter	Group	Gastritis	-0.810003	0.531583	36	28	0.136818	0.324558
Rothia	Group	Gastritis	0.505941	0.33719	36	34	0.142725	0.324558
Prevotella	Group	Gastritis	-0.49922	0.343435	36	33	0.155224	0.324558
Faecalibacterium	Group	Gastritis	0.617939	0.475925	36	15	0.202889	0.388871
Lactobacillus	Group	Gastritis	0.585363	0.558861	36	31	0.302294	0.534829
Atopobium	Group	Gastritis	0.306472	0.331527	36	31	0.36178	0.594353
Prevotella.7	Group	Gastritis	-0.248364	0.293501	36	34	0.403351	0.618472
Streptococcus	Group	Gastritis	0.105254	0.172558	36	36	0.545943	0.69436
Haemophilus	Group	Gastritis	0.139401	0.262027	36	34	0.598178	0.69436
Fusobacterium	Group	Gastritis	-0.150945	0.251224	36	32	0.551931	0.69436
Porphyromonas	Group	Gastritis	-0.213036	0.406685	36	31	0.603791	0.69436
Granulicatella	Group	Gastritis	-0.210917	0.351272	36	33	0.552195	0.69436
Actinomyces	Group	Gastritis	-0.099019	0.256431	36	35	0.701797	0.768635
Neisseria	Group	Gastritis	0.0767014	0.375294	36	33	0.839278	0.877427
Saccharimonadaceae.f.	Group	Gastritis	0.0501444	0.411975	36	29	0.90384	0.90384

## Sheet: GAD vs EGC
Adenoma vs EGC
feature	metadata	value	coef	stderr	N	N.not.0	pval	qval			feature	metadata	value	coef	stderr	N	N.not.0	pval	qval
Saccharimonadaceae.f.	Group	EGC	-0.812813	0.295104	52	44	0.00817988	0.188137			Patescibacteria	Group	EGC	-0.366775	0.253041	52	48	0.153451	0.522181
Actinomyces	Group	EGC	-0.354685	0.153352	52	50	0.0248833	0.286158			Verrucomicrobia	Group	EGC	0.4954	0.435831	52	28	0.261091	0.522181
Gemella	Group	EGC	-0.476376	0.251401	52	45	0.0638968	0.489876			Actinobacteria	Group	EGC	0.0660963	0.0789808	52	52	0.40665	0.528549
Helicobacter	Group	EGC	0.67838	0.503316	52	36	0.183791	0.687558			Fusobacteria	Group	EGC	-0.237791	0.374679	52	47	0.528549	0.528549
Haemophilus	Group	EGC	-0.420811	0.305221	52	49	0.174121	0.687558
Lactobacillus	Group	EGC	0.451836	0.434737	52	30	0.30365	0.687558
Fusobacterium	Group	EGC	-0.355077	0.338847	52	47	0.299725	0.687558
Atopobium	Group	EGC	-0.435712	0.336377	52	47	0.201162	0.687558
Akkermansia	Group	EGC	0.475892	0.459912	52	28	0.305767	0.687558
Ruminococcaceae.UCG.014	Group	EGC	-0.411418	0.382791	52	41	0.28763	0.687558
Acinetobacter	Group	EGC	0.400995	0.406648	52	28	0.328832	0.687558
Granulicatella	Group	EGC	-0.260977	0.31342	52	46	0.408989	0.783895
Lachnospiraceae.NK4A136.group	Group	EGC	0.273847	0.38511	52	17	0.480334	0.849822
Streptococcus	Group	EGC	0.0973576	0.204664	52	52	0.636363	0.954985
Neisseria	Group	EGC	-0.0623736	0.377106	52	46	0.869295	0.954985
Veillonella	Group	EGC	-0.0341849	0.293497	52	50	0.907743	0.954985
Porphyromonas	Group	EGC	-0.118745	0.409663	52	43	0.773121	0.954985
Rothia	Group	EGC	0.124202	0.308852	52	47	0.689295	0.954985
Prevotella	Group	EGC	-0.151359	0.340295	52	42	0.658392	0.954985
Faecalibacterium	Group	EGC	-0.0516465	0.472862	52	30	0.913464	0.954985
Escherichia.Shigella	Group	EGC	0.0562142	0.496872	52	31	0.910376	0.954985
Alloprevotella	Group	EGC	-0.0975946	0.317087	52	44	0.759524	0.954985
Prevotella.7	Group	EGC	-0.00324937	0.344582	52	46	0.992514	0.992514

## Sheet: GAD vs AGC
Adenoma vs AGC
feature	metadata	value	coef	stderr	N	N.not.0	pval	qval			feature	metadata	value	coef	stderr	N	N.not.0	pval	qval
Actinomyces	Group	AGC	-0.517327	0.190327	36	36	0.0102581	0.139594			Fusobacteria	Group	AGC	0.646357	0.225904	36	35	0.0071694	0.0286776
Saccharimonadaceae.f.	Group	AGC	-1.04056	0.39272	36	32	0.0121386	0.139594			Actinobacteria	Group	AGC	-0.0854833	0.097693	36	36	0.387703	0.516937
Lactobacillus	Group	AGC	1.24582	0.517053	36	25	0.0215378	0.165123			Patescibacteria	Group	AGC	-0.384213	0.342952	36	33	0.270433	0.516937
Helicobacter	Group	AGC	1.08881	0.53888	36	26	0.0512645	0.292527			Verrucomicrobia	Group	AGC	-0.0270059	0.446706	36	16	0.952147	0.952147
Atopobium	Group	AGC	-0.736105	0.383866	36	32	0.0635929	0.292527
Prevotella	Group	AGC	0.518971	0.343616	36	33	0.1402	0.409691
Faecalibacterium	Group	AGC	-0.752102	0.500957	36	17	0.142501	0.409691
Escherichia.Shigella	Group	AGC	-0.685604	0.442062	36	18	0.13018	0.409691
Ruminococcaceae.UCG.014	Group	AGC	-0.483768	0.413695	36	30	0.250382	0.639865
Granulicatella	Group	AGC	-0.407585	0.369987	36	34	0.278365	0.640239
Haemophilus	Group	AGC	-0.257077	0.285309	36	35	0.373902	0.692144
Prevotella.7	Group	AGC	0.209046	0.292582	36	33	0.479802	0.692144
Fusobacterium	Group	AGC	0.173068	0.252462	36	34	0.497665	0.692144
Porphyromonas	Group	AGC	0.262007	0.419389	36	31	0.536316	0.692144
Gemella	Group	AGC	-0.241092	0.249851	36	34	0.341387	0.692144
Lachnospiraceae.NK4A136.group	Group	AGC	0.260526	0.408248	36	15	0.527648	0.692144
Alloprevotella	Group	AGC	0.343603	0.403489	36	31	0.400406	0.692144
Acinetobacter	Group	AGC	0.243231	0.394542	36	18	0.541678	0.692144
Rothia	Group	AGC	-0.184906	0.426398	36	32	0.667284	0.807765
Streptococcus	Group	AGC	-0.0450828	0.251136	36	36	0.858599	0.9019
Neisseria	Group	AGC	-0.0534565	0.430459	36	32	0.9019	0.9019
Veillonella	Group	AGC	0.0389388	0.26344	36	35	0.883366	0.9019
Akkermansia	Group	AGC	-0.100276	0.436734	36	16	0.819774	0.9019

## Sheet: EGC vs AGC
EGC vs AGC
feature	metadata	value	coef	stderr	N	N.not.0	pval	qval			feature	metadata	value	coef	stderr	N	N.not.0	pval	qval
Lactobacillus	Group	EGC	-0.789456	0.455513	56	37	0.0887828	0.480385			Fusobacteria	Group	EGC	-0.967688	0.315899	56	52	0.0034112	0.0136448
Fusobacterium	Group	EGC	-0.545824	0.307961	56	51	0.0819721	0.480385			Actinobacteria	Group	EGC	0.15158	0.0713331	56	56	0.0381829	0.0763658
Prevotella	Group	EGC	-0.672534	0.315901	56	49	0.0378367	0.480385			Verrucomicrobia	Group	EGC	0.557652	0.42502	56	30	0.19505	0.260067
Faecalibacterium	Group	EGC	0.711469	0.43079	56	29	0.104432	0.480385			Patescibacteria	Group	EGC	0.00990922	0.263621	56	51	0.970154	0.970154
Escherichia.Shigella	Group	EGC	0.723205	0.393763	56	29	0.0717682	0.480385
Akkermansia	Group	EGC	0.617547	0.436619	56	30	0.16299	0.535538
Alloprevotella	Group	EGC	-0.433453	0.3004	56	49	0.154819	0.535538
Streptococcus	Group	EGC	0.14244	0.154046	56	56	0.359255	0.616074
Helicobacter	Group	EGC	-0.447425	0.498795	56	42	0.373694	0.616074
Prevotella.7	Group	EGC	-0.262019	0.292908	56	51	0.375001	0.616074
Atopobium	Group	EGC	0.284575	0.281432	56	49	0.316446	0.616074
Porphyromonas	Group	EGC	-0.397975	0.361926	56	48	0.276384	0.616074
Gemella	Group	EGC	-0.268681	0.221445	56	51	0.230292	0.616074
Rothia	Group	EGC	0.342163	0.345736	56	51	0.326751	0.616074
Haemophilus	Group	EGC	-0.145751	0.286011	56	52	0.612408	0.811731
Veillonella	Group	EGC	-0.117973	0.248454	56	55	0.636825	0.811731
Actinomyces	Group	EGC	0.11581	0.190682	56	54	0.546169	0.811731
Saccharimonadaceae.f.	Group	EGC	0.160124	0.334234	56	46	0.633818	0.811731
Granulicatella	Group	EGC	0.120871	0.318555	56	50	0.705853	0.811731
Acinetobacter	Group	EGC	0.157507	0.406687	56	28	0.700061	0.811731
Ruminococcaceae.UCG.014	Group	EGC	0.0638553	0.362469	56	45	0.860821	0.942804
Neisseria	Group	EGC	-0.00873431	0.34974	56	50	0.980168	0.980168
Lachnospiraceae.NK4A136.group	Group	EGC	0.0192589	0.390276	56	22	0.960825	0.980168
